# Supplementary material for: Does the perception of red tape affect the emotional labor of frontline retail staff in China? A post-COVID-19 era
Source: PLoS One. 2025 Jul 17;20(7):e0327359. doi: 10.1371/journal.pone.0327359 (PMC12270127; doi:10.1371/journal.pone.0327359)
Supplement: S1 File — (XLSX) [file pone.0327359.s001.xlsx]

## Sheet: Sheet1
序号	GENDER	AGE	RE-1	RE-2	RE-3	RE-4	RE-5	RE-6	RE-7	RE-8	RE-9	RE-10	NE-1	NE-2	NE-3	NE-4	CO-1	C0-2	C0-3	CO-4	17、I often perform my job duties very well.	18、I am able to meet the requirements of my job.	19、I rarely make mistakes when completing my work.	20、I never neglect the things I am supposed to do.	21、I always fulfill my job responsibilities well.	22、I suppress my own values when they differ from those of the organization.	23、My behavior reflects the organization’s values, even if they are inconsistent with my personal beliefs.	24、I say things at work that I do not actually believe.	25、I do not enjoy my job; I just invest time to get paid.	26、Facing my daily tasks is a painful and boring experience.	27、My job feels more like a chore or a burden.	28、I often wish I were doing something else.	29、Over the years, I have become disappointed with my job.	30、If I encounter problems at work, I will solve them no matter what.	31、I usually remain calm in the face of work-related stress.	32、In my current job, I feel capable of handling many tasks simultaneously.	33、I have built strong friendships at work.	34、I socialize with my colleagues outside the workplace.	35、我可以向同事倾诉心声	36、I can confide in my colleagues.	37、I feel I can truly trust many of my coworkers.	38、My supervisor does not praise me for the efforts I make at work.	39、My supervisor avoids embarrassment by blaming me.	40、My supervisor gives me the silent treatment.	41、My supervisor takes out their anger on me when upset about other matters.	42、I work overtime for more than two hours every day.	CO-1	C0-2	C0-3
1	2	4	3	3	4	4	4	2	3	2	2	3	4	4	2	2	5	5	5	5	3	3	3	3	3	4	4	3	5	5	5	5	5	3	3	2	1	1	1	1	4	5	3	5	3	5	5	5	5
2	1	4	1	4	3	2	4	3	2	4	3	2	4	3	2	4	2	4	2	4	3	2	5	2	3	4	2	4	2	4	2	2	2	4	2	3	4	2	4	2	4	2	4	2	4	2	2	4	2
3	1	1	1	1	1	1	1	1	1	1	1	1	1	1	1	1	1	1	1	1	1	1	1	1	1	1	1	1	1	1	1	1	1	1	1	1	1	1	1	1	1	1	1	1	1	1	1	1	1
4	1	4	4	5	4	5	5	4	5	4	5	4	5	4	5	4	4	5	4	5	5	4	5	4	5	4	5	4	4	5	4	5	4	5	4	5	4	5	4	5	4	5	4	3	4	5	4	5	4
5	2	3	4	5	4	4	5	4	4	5	4	5	4	4	5	5	4	5	5	4	4	5	4	5	4	5	5	4	5	4	5	4	5	4	5	4	5	4	4	5	4	5	5	4	5	4	4	5	5
6	1	3	4	5	4	5	5	4	3	5	5	4	3	4	4	5	5	4	4	5	4	3	3	5	5	4	5	5	3	4	4	5	4	5	4	5	4	4	5	4	5	3	5	4	4	4	5	4	4
7	1	3	4	4	3	4	5	4	3	4	5	3	4	5	4	4	3	4	5	4	4	3	4	4	5	4	3	4	5	3	4	5	4	3	3	4	5	4	3	4	5	4	3	4	5	4	3	4	5
8	1	3	3	4	4	2	4	4	4	2	4	4	2	4	4	4	4	3	4	3	4	2	4	4	2	4	4	2	4	4	2	4	4	2	4	2	4	2	4	4	4	4	4	4	4	4	4	3	4
9	1	2	2	3	3	3	4	4	5	4	4	5	4	4	4	5	4	4	4	4	4	4	5	4	4	5	4	4	4	5	4	4	5	4	4	4	5	4	4	5	4	4	5	4	4	5	4	4	4
10	1	3	3	4	3	4	4	3	4	4	4	3	3	4	4	4	3	4	4	3	3	3	3	3	4	4	3	4	3	4	3	3	4	4	4	3	3	4	3	3	3	4	4	3	3	3	3	4	4
11	1	3	5	5	5	5	5	5	5	5	5	5	5	5	5	5	5	5	5	5	5	5	5	5	5	5	5	5	5	5	5	5	5	5	5	5	5	5	5	5	5	5	5	5	5	5	5	5	5
12	1	2	5	4	5	4	5	5	4	5	4	5	5	4	5	4	4	5	4	5	5	4	5	5	4	5	4	5	5	4	5	4	5	5	4	5	4	4	5	4	5	5	4	5	4	5	4	5	4
13	1	2	4	5	4	4	5	4	4	5	4	5	4	5	4	5	4	5	4	5	4	5	4	4	4	5	4	5	4	5	4	5	4	5	4	5	3	4	4	5	4	4	5	4	4	5	4	5	4
14	1	3	2	2	4	4	4	4	4	4	4	5	4	4	5	5	4	4	4	4	3	4	4	5	3	3	3	3	3	3	5	5	5	4	3	4	2	2	4	4	5	1	2	5	4	4	4	4	4
15	1	3	4	4	5	4	4	5	4	5	4	5	4	5	4	4	5	4	5	5	5	4	5	5	5	4	4	5	4	5	4	5	4	5	5	5	5	5	5	4	4	5	4	5	5	3	5	4	5
16	1	2	5	2	4	4	5	2	4	3	5	3	5	2	4	3	2	4	5	3	5	2	4	5	2	4	2	4	2	4	4	2	4	3	4	2	4	5	2	4	5	4	2	5	2	4	2	4	5
17	2	2	4	3	4	5	4	3	4	5	4	5	4	5	4	3	4	4	5	4	4	5	4	4	5	4	3	4	5	4	3	4	3	5	4	3	4	5	4	4	4	5	4	3	4	5	4	4	5
18	1	4	4	5	4	5	4	5	4	5	5	4	4	4	5	4	4	4	5	4	4	5	4	4	5	4	4	5	5	4	4	4	5	4	5	5	4	5	4	4	5	4	5	4	5	5	4	4	5
19	1	2	4	4	5	4	5	4	5	4	3	2	4	5	3	4	5	5	4	4	4	4	3	4	4	4	3	5	4	4	5	3	5	4	5	4	4	5	3	4	5	5	4	5	4	4	5	5	4
20	1	2	5	4	5	4	5	4	5	5	4	5	4	4	5	4	5	4	4	5	5	4	4	5	5	4	4	5	5	4	5	4	5	4	5	4	4	5	5	5	4	4	5	4	4	5	5	4	4
21	1	3	4	5	5	4	5	4	5	4	5	4	4	5	4	4	5	5	5	5	4	5	5	4	4	4	5	4	4	4	4	4	4	5	5	4	4	5	5	5	5	5	5	5	5	5	5	5	5
22	2	3	4	3	4	5	5	4	4	5	3	4	5	5	5	4	5	4	5	5	5	4	4	5	3	5	4	5	4	5	5	4	4	5	4	4	5	4	5	4	5	3	4	5	5	4	5	4	5
23	1	2	5	4	4	3	3	4	4	3	3	4	3	4	3	4	2	2	2	4	3	4	3	4	2	3	2	4	2	4	4	2	4	2	2	5	2	5	5	2	2	4	2	4	2	4	2	2	2
24	1	3	2	3	3	3	1	3	1	1	1	1	3	2	1	3	2	4	2	4	2	3	3	2	2	2	2	4	1	1	1	3	1	5	1	1	3	3	1	1	2	2	3	3	1	1	2	4	2
25	1	2	4	5	4	5	4	4	5	4	4	5	4	4	5	4	4	5	4	4	4	5	4	4	5	4	4	5	4	4	5	4	4	5	4	4	5	4	5	4	4	5	4	5	4	5	4	5	4
26	1	3	5	5	5	5	5	5	5	5	4	5	4	5	5	4	5	5	5	4	5	5	4	5	5	5	4	5	4	5	5	4	5	5	4	5	5	4	5	4	5	5	4	5	5	4	5	5	5
27	1	2	5	5	4	5	4	5	5	5	4	4	5	5	4	5	4	5	4	5	4	5	5	4	5	4	5	4	5	4	5	4	5	4	5	4	5	4	5	4	5	4	5	4	5	5	4	5	4
28	1	2	5	4	5	5	4	4	5	5	4	4	5	4	4	5	4	4	5	5	5	5	4	4	5	5	4	4	5	5	4	4	5	5	4	4	5	5	4	4	5	5	4	4	5	5	4	4	5
29	1	2	5	4	5	4	4	5	4	4	5	4	4	5	4	5	4	4	5	5	5	4	4	5	5	4	4	5	5	4	4	5	5	4	4	5	5	4	4	5	5	5	4	4	5	5	4	4	5
30	1	5	3	5	4	3	4	5	4	3	4	5	4	4	5	3	4	5	4	3	4	5	4	4	3	5	5	3	4	5	4	4	5	4	3	4	5	4	4	5	4	3	4	5	4	3	4	5	4
31	1	5	4	4	5	3	4	5	3	3	4	5	4	3	4	5	4	4	5	3	4	3	4	5	5	3	4	5	3	4	5	5	3	5	3	4	5	5	5	3	4	5	5	3	4	5	4	4	5
32	1	3	4	5	5	4	5	4	4	5	5	3	4	5	5	5	5	3	4	5	4	4	5	5	4	4	5	4	3	4	5	5	3	3	4	5	4	4	5	5	3	4	5	4	5	4	5	3	4
33	1	3	4	5	5	3	4	5	5	5	3	3	5	5	4	3	5	5	3	4	3	4	5	4	4	3	4	5	4	3	3	4	5	4	5	4	3	4	5	4	5	4	4	5	5	4	5	5	3
34	1	5	4	5	4	3	4	5	5	3	4	5	5	5	3	4	5	5	3	4	5	5	3	4	5	4	3	3	4	5	5	3	4	5	4	5	3	4	5	4	3	4	5	4	3	4	5	5	3
35	1	2	4	4	4	5	4	5	4	5	5	4	5	4	5	4	4	4	4	4	4	4	4	5	4	5	4	5	4	5	4	5	4	5	4	4	5	5	5	4	5	4	5	4	5	4	4	4	4
36	1	2	5	4	5	4	4	5	5	5	4	5	4	5	4	5	5	4	4	5	5	4	4	5	5	4	4	5	5	4	4	5	5	4	4	5	5	4	4	5	4	5	4	5	4	5	5	4	4
37	1	3	4	3	4	4	5	4	3	5	4	4	5	4	3	5	4	4	5	4	4	5	4	4	5	4	4	3	5	4	5	5	4	3	4	4	5	4	3	4	4	5	4	4	3	5	4	4	5
38	1	4	4	5	4	4	4	5	5	4	4	4	4	5	4	5	4	5	4	5	5	4	4	5	4	5	4	5	5	5	4	4	4	4	4	5	4	4	5	4	5	4	5	4	5	5	4	5	4
39	1	1	4	2	4	3	4	3	4	3	4	3	4	3	4	4	3	4	2	5	2	4	2	4	3	4	4	2	4	2	4	4	2	4	3	4	2	4	2	4	2	4	2	4	3	5	3	4	2
40	1	2	4	5	4	5	4	4	5	4	4	5	4	4	4	4	5	4	4	5	5	4	4	4	5	4	4	5	4	5	4	4	4	5	4	4	5	4	4	4	5	4	4	5	4	4	5	4	4
41	1	4	3	4	4	3	4	5	4	3	4	5	4	3	4	4	5	4	3	4	3	5	4	3	4	4	3	5	4	3	4	3	4	3	5	4	3	4	4	3	5	4	3	4	3	4	5	4	3
42	2	3	3	5	4	3	4	5	4	4	5	4	4	4	5	4	4	3	4	5	3	4	5	4	4	4	5	4	5	4	4	3	5	4	5	4	4	5	4	4	3	4	5	4	4	5	4	3	4
43	2	2	5	4	5	4	5	4	4	5	4	5	4	5	4	5	4	5	4	4	3	5	4	5	4	5	4	5	4	5	4	5	4	5	5	5	4	5	4	4	5	3	4	4	5	3	4	5	4
44	1	2	5	4	5	5	4	4	5	5	5	5	4	4	5	5	5	5	4	4	4	4	5	5	4	4	5	5	4	4	5	5	4	4	5	5	4	4	5	5	4	4	5	5	4	4	5	5	4
45	1	6	4	3	5	5	3	5	3	5	3	5	3	5	3	5	5	3	5	4	3	4	5	5	4	4	5	3	5	3	5	3	5	3	4	3	5	3	5	3	5	3	5	3	5	3	5	3	5
46	1	4	5	5	4	5	4	5	4	4	5	4	5	5	5	4	4	4	3	4	5	4	5	4	4	5	4	3	4	4	3	5	3	4	5	3	4	3	5	3	4	4	3	4	3	3	4	4	3
47	2	3	4	5	4	3	4	5	4	4	5	3	4	4	5	4	4	3	5	4	5	3	4	5	3	4	5	3	4	4	5	4	5	4	5	3	4	4	5	4	3	4	5	4	4	5	4	3	5
48	2	4	4	4	5	4	5	4	5	5	4	4	5	5	5	4	5	5	4	5	5	4	4	5	4	5	4	5	5	4	5	4	5	5	4	4	5	4	5	5	4	5	5	4	5	4	5	5	4
49	1	3	4	3	4	4	4	5	4	5	4	5	4	4	4	4	4	4	5	4	4	4	5	4	5	4	5	4	4	3	4	4	4	5	4	4	5	4	5	4	4	5	4	4	5	4	4	4	5
50	2	4	5	3	4	5	3	5	3	4	5	3	4	5	3	5	4	5	3	4	3	4	5	3	4	5	3	4	5	3	4	5	4	3	5	5	3	5	3	5	4	3	5	5	4	3	4	5	3
51	1	4	5	4	5	5	4	5	4	5	5	4	5	5	4	5	5	4	5	4	5	4	5	4	5	4	5	4	4	5	4	5	4	5	4	5	4	5	4	5	4	4	5	4	5	4	5	4	5
52	1	2	5	5	4	5	5	4	4	5	5	4	5	5	4	5	5	5	4	5	4	5	5	4	5	4	5	4	5	4	5	4	5	4	4	4	5	5	4	5	5	4	4	5	5	4	5	5	4
53	1	3	5	4	5	4	5	4	5	5	4	5	5	4	5	4	5	4	5	4	4	5	4	4	4	5	4	5	4	5	4	5	5	4	5	4	5	4	4	5	4	5	4	5	4	4	5	4	5
54	2	2	4	5	4	5	4	5	4	4	5	4	4	5	4	4	5	4	4	5	5	4	5	4	4	5	4	5	5	4	4	5	4	5	4	5	4	5	4	4	4	4	4	5	5	4	5	4	4
55	1	2	5	4	5	4	5	4	5	4	5	4	5	5	4	5	4	5	4	4	4	5	4	5	4	5	4	5	4	5	4	5	4	5	5	5	4	5	4	5	4	5	4	5	4	5	4	5	4
56	1	4	4	4	5	5	4	5	5	4	5	4	5	5	5	4	4	5	4	5	5	5	5	4	5	4	5	4	5	4	4	4	5	5	4	5	4	5	4	5	4	5	5	4	5	4	4	5	4
57	2	2	5	5	4	4	5	5	4	4	5	5	4	4	5	5	5	5	4	4	4	4	5	5	4	4	5	5	4	4	5	5	4	4	5	5	4	4	5	5	4	4	5	5	4	4	5	5	4
58	2	3	4	3	4	5	4	3	4	5	4	3	5	4	4	5	4	3	5	4	4	3	5	4	4	5	5	4	4	5	3	4	5	4	3	4	4	5	5	3	4	5	4	3	5	4	4	3	5
59	2	4	5	3	4	5	5	3	5	3	5	3	5	3	5	3	4	5	3	5	4	5	4	5	3	4	3	4	5	3	4	4	5	3	4	3	4	3	4	3	4	3	4	3	4	3	4	5	3
60	2	3	4	5	3	4	5	4	5	4	3	4	5	4	3	5	5	4	3	4	4	5	4	3	4	5	4	4	3	4	5	4	4	5	4	3	4	5	4	3	4	5	4	4	3	4	5	4	3
61	1	2	5	4	4	5	4	4	5	5	4	5	4	5	4	5	4	5	5	4	5	4	4	5	4	5	4	5	4	4	5	4	5	4	5	4	4	4	4	5	5	4	5	4	4	5	4	5	5
62	2	4	5	3	4	5	3	5	3	5	3	4	3	5	3	4	4	5	4	5	3	4	5	3	4	3	4	3	4	3	4	3	4	5	4	5	3	3	5	3	4	5	3	4	5	3	4	5	4
63	1	4	4	5	3	4	4	5	4	3	5	4	5	4	3	5	4	3	4	5	5	4	3	4	4	5	3	4	5	4	5	4	5	3	4	5	4	5	5	4	3	4	5	5	4	5	4	3	4
64	2	4	5	3	4	5	3	4	5	3	4	3	5	5	3	4	3	4	3	5	5	3	4	5	3	4	5	3	5	4	4	5	3	5	4	3	4	5	3	4	5	3	4	3	4	5	3	4	3
65	1	2	5	5	4	4	5	5	4	4	5	5	4	4	5	5	5	5	4	4	4	4	5	5	4	4	5	5	4	4	5	5	4	4	5	5	4	4	5	5	4	4	5	5	4	4	5	5	4
66	1	4	5	3	5	3	4	5	3	4	5	3	4	5	3	4	5	3	5	4	3	5	3	4	5	3	4	3	5	3	4	5	3	4	3	5	3	5	4	3	5	3	4	5	3	4	5	3	5
67	1	1	5	5	5	5	5	5	5	5	5	5	5	5	5	5	5	5	5	5	5	5	5	5	5	5	5	5	5	5	5	5	5	5	5	5	5	5	5	5	5	5	5	5	5	5	5	5	5
68	1	3	4	5	4	4	5	4	5	4	4	5	4	5	4	5	4	4	5	4	5	4	5	4	5	4	5	4	5	4	5	4	4	5	4	4	5	4	4	5	4	4	5	4	4	5	4	4	5
69	2	5	5	4	5	5	4	5	4	5	5	4	5	4	5	5	4	4	5	4	4	4	5	5	5	4	5	4	4	5	4	4	5	4	5	4	5	5	4	4	5	4	5	5	4	5	4	4	5
70	1	4	5	4	4	3	4	5	4	3	4	5	4	5	4	4	4	4	3	4	5	3	5	4	4	5	4	5	4	3	4	5	4	5	4	5	3	4	5	4	3	4	5	4	4	5	4	4	3
71	1	4	5	3	4	5	3	3	4	5	3	5	3	4	5	3	5	5	3	4	4	3	5	3	4	3	5	3	4	3	5	3	4	5	3	5	3	4	5	5	3	5	3	5	4	4	5	5	3
72	1	4	4	3	5	4	4	5	3	4	4	5	4	4	5	3	4	4	5	4	4	5	4	5	4	5	3	4	4	5	4	5	4	4	5	4	4	3	4	5	4	4	5	5	4	3	4	4	5
73	1	2	5	4	5	5	4	4	5	5	4	4	5	5	4	4	4	4	5	4	5	5	4	4	5	5	4	4	5	5	4	4	5	5	4	4	5	5	4	4	5	5	4	4	5	5	4	4	5
74	1	4	5	4	5	3	5	3	5	4	5	5	3	4	5	3	5	4	5	3	4	3	5	3	5	3	5	3	5	4	4	5	3	5	3	5	4	3	5	4	5	3	5	3	5	3	5	4	5
75	1	3	4	5	4	5	4	4	4	5	4	5	4	5	4	5	5	4	5	4	4	5	4	5	5	4	5	4	5	4	5	4	5	5	4	5	5	4	5	5	4	5	4	5	5	4	5	4	5
76	2	6	5	4	4	4	5	5	4	5	4	4	5	4	4	4	5	4	5	4	5	4	5	5	4	5	5	4	5	5	4	4	4	5	4	5	4	4	4	5	5	4	4	5	4	4	5	4	5
77	1	4	5	4	3	4	5	4	5	4	3	4	5	3	3	4	5	3	4	4	3	4	3	4	3	4	4	3	4	3	4	5	4	5	4	5	4	4	4	5	3	5	4	4	4	3	5	3	4
78	1	3	4	4	3	5	4	3	4	4	4	5	3	5	4	4	5	4	3	5	5	5	4	3	5	4	5	4	3	4	4	5	4	5	4	3	5	4	4	3	5	4	4	5	3	4	5	4	3
79	1	3	4	3	5	4	4	5	3	4	4	5	4	3	5	4	4	4	3	5	4	5	4	4	5	3	4	4	5	4	4	5	3	4	4	5	4	3	4	5	4	5	4	4	3	5	4	4	3
80	1	2	4	5	4	5	4	4	5	4	5	4	5	4	5	4	5	4	5	4	5	4	5	4	5	4	5	4	5	4	5	4	4	5	4	5	4	4	5	4	5	4	4	5	4	4	5	4	5
81	1	7	5	3	5	3	5	3	4	5	3	4	5	3	4	3	3	5	5	4	5	3	5	3	4	5	3	4	5	3	4	5	3	5	3	5	3	4	5	5	5	4	3	4	5	5	3	5	5
82	1	4	4	3	5	4	4	5	3	4	5	4	5	3	4	4	4	5	4	5	5	4	3	4	5	4	5	5	4	3	4	4	5	4	3	4	5	4	4	5	3	4	4	5	5	3	4	5	4
83	1	2	4	5	4	5	4	5	4	5	4	5	4	4	5	4	5	4	5	5	5	4	5	4	5	4	5	4	5	4	5	4	5	4	5	4	5	4	5	5	4	5	4	4	5	4	5	4	5
84	1	2	4	5	4	4	5	4	5	4	5	5	4	4	5	4	5	4	5	4	5	4	4	5	4	4	5	4	5	4	5	4	5	4	4	5	5	4	5	4	5	4	5	4	5	4	5	4	5
85	1	4	5	3	5	3	4	3	5	3	5	3	4	5	5	3	3	4	5	3	5	3	4	5	4	3	4	5	3	5	3	4	5	5	3	4	5	3	4	5	3	4	5	3	4	5	3	4	5
86	1	1	3	3	3	3	4	3	4	3	3	3	3	3	3	3	2	3	2	2	3	2	2	2	2	2	3	4	4	2	2	1	5	1	1	1	1	2	2	2	2	2	2	1	1	2	2	3	2
87	2	5	5	4	4	1	4	4	5	1	4	4	5	4	4	5	4	5	5	4	3	4	5	5	4	4	5	3	4	5	4	5	4	5	5	3	4	5	5	5	4	5	4	4	5	3	4	5	5
88	1	1	5	4	4	4	4	4	4	4	4	4	4	4	4	4	4	4	4	5	4	4	4	4	4	4	4	4	4	4	4	4	4	4	4	4	4	4	4	4	4	3	4	4	4	3	4	4	4
89	2	4	5	4	5	3	5	3	4	3	5	3	5	3	4	5	5	3	5	4	3	4	5	5	3	5	3	5	3	5	3	4	3	5	4	5	3	5	3	4	5	3	4	3	5	3	5	3	5
90	1	1	1	2	2	3	2	4	2	3	3	2	3	2	2	1	2	3	2	3	1	3	1	3	1	3	1	3	1	3	1	3	1	3	1	1	3	1	5	2	4	2	3	2	3	3	2	3	2
91	1	4	5	3	4	5	3	4	3	5	3	4	5	3	5	3	5	3	5	4	4	3	5	5	3	4	5	4	5	3	4	5	3	4	5	3	4	5	3	4	5	5	3	4	3	4	5	3	5
92	2	4	5	3	4	5	3	5	4	5	3	5	3	4	5	3	3	5	3	4	4	5	3	5	3	5	4	5	3	4	5	3	4	5	3	5	3	4	5	3	5	3	4	5	3	5	3	5	3
93	1	2	4	5	3	4	3	5	4	3	4	5	4	3	4	5	3	5	4	5	4	3	4	5	4	4	3	5	4	3	4	5	4	3	5	4	3	5	4	3	5	4	3	4	5	4	3	5	4
94	2	3	4	5	3	2	4	4	5	4	4	5	3	4	4	5	4	4	4	4	3	4	4	4	5	3	3	2	3	3	4	3	4	4	5	4	4	3	5	4	4	5	3	4	4	3	4	4	4
95	1	2	4	5	3	4	3	5	4	3	4	5	4	3	4	5	3	5	3	2	4	3	4	5	4	4	3	5	4	3	4	5	4	3	5	4	3	5	4	3	5	4	3	4	5	4	3	5	3
96	1	2	4	4	4	4	4	4	4	4	4	3	4	5	4	4	4	4	4	3	4	4	4	4	4	4	4	4	4	4	4	4	4	4	4	4	4	4	4	4	4	4	4	5	3	2	4	4	4
97	1	2	4	5	3	4	3	5	4	3	4	5	4	3	4	5	3	5	4	5	4	3	4	5	4	4	3	5	4	3	4	5	4	3	5	4	3	5	4	3	5	4	3	4	5	4	3	5	4
98	1	2	4	5	3	4	3	5	4	3	4	5	4	3	4	5	3	5	3	5	4	3	4	5	4	4	3	5	4	3	4	5	4	3	5	4	3	5	4	3	5	4	3	2	5	4	3	5	3
99	1	3	4	3	3	2	3	4	3	3	4	3	4	3	3	2	3	3	4	3	3	3	2	3	3	2	3	3	3	2	3	4	4	3	3	4	3	3	3	4	3	3	4	3	4	3	3	3	4
100	2	4	5	3	4	5	3	4	5	3	5	4	3	5	4	3	4	5	3	5	4	5	4	5	4	3	5	5	3	5	5	3	4	5	3	4	5	3	4	5	3	5	4	3	5	3	4	5	3
101	1	2	4	5	3	4	3	5	4	3	4	5	4	3	4	5	3	5	4	5	4	3	4	5	4	4	3	5	4	3	4	5	4	3	5	4	3	5	4	3	5	4	3	4	5	4	3	5	4
102	1	2	4	5	3	4	3	5	4	3	4	5	4	3	4	5	3	5	3	5	4	3	4	5	4	4	3	5	4	3	4	5	4	3	5	4	3	2	4	3	5	4	3	4	5	4	3	5	3
103	1	2	4	5	3	4	3	5	4	3	4	5	4	3	4	5	3	5	4	5	4	3	4	5	4	4	3	5	4	3	4	5	4	3	5	4	3	5	4	3	5	4	3	4	5	4	3	5	4
104	1	2	4	5	3	4	3	5	4	3	4	5	4	3	4	5	3	5	4	5	4	3	4	5	4	4	3	5	4	3	4	5	4	3	5	4	3	5	3	3	5	4	3	3	5	4	3	5	4
105	1	3	5	5	5	5	5	5	4	5	5	4	5	4	3	5	4	3	4	4	3	5	3	5	3	3	4	3	4	3	3	4	3	3	4	3	4	3	4	3	4	3	4	3	4	3	4	3	4
106	1	2	4	5	3	4	3	5	4	3	4	5	4	3	4	5	3	5	4	5	4	3	4	5	4	4	3	5	4	3	4	5	4	3	5	4	3	5	4	3	5	4	3	4	5	4	3	5	4
107	2	4	5	3	4	5	3	4	5	3	4	5	3	4	3	5	5	3	5	4	3	5	5	3	4	3	5	5	3	5	3	5	3	5	5	3	5	3	5	3	5	3	5	3	4	3	5	3	5
108	1	2	4	5	3	4	3	5	4	3	4	5	4	3	4	5	3	5	4	5	4	3	4	5	4	4	3	5	4	3	4	5	4	3	5	4	3	5	4	2	5	4	3	4	5	3	3	5	4
109	1	2	4	5	3	4	3	5	4	3	4	5	4	3	4	5	3	5	4	2	4	3	4	5	4	4	3	5	4	3	4	5	4	3	5	4	3	5	4	3	5	4	3	4	5	4	3	5	4
110	1	2	4	5	3	4	3	5	4	3	4	5	4	3	4	5	3	5	2	5	4	3	4	5	4	4	3	5	4	3	4	5	4	3	5	4	3	5	4	3	5	4	3	4	5	4	3	5	2
111	1	2	4	5	3	4	3	5	4	3	4	5	4	3	4	5	3	5	4	5	4	3	4	5	4	4	3	5	4	3	4	5	4	3	5	4	3	5	4	3	5	4	3	4	5	4	3	5	4
112	1	3	4	5	5	4	3	5	4	3	4	3	4	4	5	4	5	5	4	5	4	5	5	4	5	4	4	4	5	4	5	4	4	5	5	4	5	4	5	4	4	5	3	4	4	3	5	5	4
113	1	2	4	5	3	4	3	5	4	3	4	5	4	3	4	5	3	5	4	3	4	3	4	5	4	4	3	5	4	3	4	5	4	3	5	4	3	5	4	3	5	4	3	4	5	4	3	5	4
114	1	2	4	5	3	4	3	5	4	3	4	5	4	3	4	5	3	5	4	5	4	3	4	5	4	4	3	5	4	3	4	5	4	3	5	4	3	5	4	3	5	4	3	4	5	4	3	5	4
115	1	2	4	5	3	4	3	5	4	3	4	5	4	3	4	5	3	5	4	3	4	3	4	5	4	4	3	5	4	3	4	5	4	3	5	4	3	5	4	3	5	4	3	4	5	4	3	5	4
116	1	4	5	4	5	4	4	5	4	4	5	4	3	2	4	5	4	4	5	4	4	4	4	5	4	5	4	2	3	4	4	5	4	3	4	4	3	4	5	4	5	4	4	5	4	2	4	4	5
117	1	2	4	5	3	4	3	5	4	3	4	5	4	3	4	5	3	5	4	5	4	3	4	5	4	4	3	5	4	3	4	5	4	3	5	4	3	5	4	3	5	4	3	4	5	4	3	5	4
118	1	2	4	5	3	4	3	5	4	3	4	5	4	3	4	5	3	5	4	2	4	3	4	5	4	4	3	5	4	3	4	5	4	3	5	4	3	5	4	3	5	4	3	4	5	4	3	5	4
119	2	4	5	3	4	5	3	5	3	5	3	4	5	3	4	3	3	5	3	4	5	3	4	3	5	3	4	3	5	3	5	3	4	3	5	3	4	5	3	4	5	3	5	3	4	5	3	5	3
120	1	2	4	5	3	4	3	5	4	3	4	5	4	3	4	5	3	5	4	5	4	3	4	5	4	4	3	5	4	3	4	5	4	3	5	4	3	5	4	3	5	4	3	4	5	4	3	5	4
121	1	2	4	5	3	4	3	5	4	3	4	5	4	3	4	5	3	5	4	3	4	3	4	5	4	4	3	5	4	3	4	5	4	3	5	4	3	5	4	3	5	4	3	4	5	4	3	5	4
122	1	2	4	5	3	4	3	5	4	3	4	5	4	3	4	5	3	5	4	5	4	3	4	5	4	4	3	5	4	3	4	5	4	3	5	4	3	5	4	3	5	4	3	3	2	4	3	5	4
123	1	2	4	5	3	4	3	5	4	3	4	5	4	3	4	5	3	5	5	2	4	3	4	5	4	4	3	5	4	3	4	5	4	3	5	4	3	5	4	3	5	4	3	4	5	4	3	5	5
124	1	3	4	5	4	3	5	4	5	4	5	4	3	3	4	5	5	4	4	4	4	5	4	5	4	3	4	4	5	4	4	3	4	5	4	5	4	5	5	4	5	4	3	3	4	4	5	4	4
125	1	4	5	3	4	5	3	5	3	4	5	3	5	3	5	3	4	5	3	4	4	5	3	5	3	4	5	5	3	4	5	3	4	3	5	3	4	5	3	4	5	3	4	3	5	3	4	5	3
126	1	2	4	5	3	4	3	5	4	3	4	5	4	3	4	5	3	5	4	5	4	3	4	5	4	4	3	5	4	3	4	5	4	3	5	4	3	5	4	3	3	2	3	4	5	4	3	5	4
127	1	2	4	5	3	4	3	5	4	3	4	5	4	3	4	5	3	5	4	5	4	3	4	5	4	4	3	5	4	3	4	5	4	3	5	4	3	5	4	3	5	4	3	4	5	4	3	5	4
128	1	3	4	4	3	3	4	3	5	3	4	2	5	2	4	5	3	4	3	3	3	3	5	3	5	3	3	5	3	3	5	3	4	3	4	4	3	3	5	2	4	3	2	3	4	3	3	4	3
129	1	2	4	5	3	4	3	5	4	3	4	5	4	3	4	5	3	5	2	5	4	3	4	5	4	4	3	5	4	3	4	5	4	3	5	4	3	5	4	3	5	4	3	4	5	4	3	5	2
130	1	2	4	5	3	4	3	5	4	3	4	5	4	3	4	5	3	5	3	3	4	3	4	5	4	4	3	5	4	3	4	5	4	3	5	4	3	5	4	3	5	4	3	4	5	4	3	5	3
131	1	2	4	5	3	4	3	5	4	3	4	5	4	3	4	5	3	5	5	3	4	3	4	5	4	4	3	5	4	3	4	5	4	3	5	4	3	5	4	3	5	4	3	4	5	4	3	5	5
132	1	2	4	5	3	4	3	5	4	3	4	5	4	3	4	5	3	5	4	5	4	3	4	5	4	4	3	5	4	3	2	3	4	3	5	4	3	5	4	3	5	4	3	2	5	4	3	5	4
133	1	2	4	5	3	4	3	5	4	3	4	5	4	3	4	5	3	5	2	3	4	3	4	5	4	4	3	5	4	3	4	5	4	3	5	4	3	5	4	3	5	4	3	4	5	4	3	5	2
134	1	3	5	4	5	4	5	4	5	4	4	3	3	4	3	4	4	3	5	4	4	3	4	3	5	4	3	4	5	4	3	4	3	4	5	4	3	5	5	4	3	3	4	3	4	3	4	3	5
135	1	5	4	5	4	3	3	3	4	2	2	5	2	5	3	4	4	5	3	3	4	4	4	3	5	4	3	4	5	4	3	4	4	5	5	4	3	3	5	3	2	2	1	3	2	3	4	5	3
136	1	3	2	3	4	4	2	4	3	2	5	2	4	5	4	3	4	3	3	5	5	3	5	4	3	4	5	4	3	4	3	5	4	3	5	4	3	4	3	5	3	4	3	4	3	4	4	3	3
137	1	3	5	3	2	4	3	3	4	2	2	4	3	4	2	4	3	4	4	4	5	3	4	3	5	4	3	5	3	5	3	5	3	4	5	5	3	5	3	5	4	4	5	4	3	5	3	4	4
138	2	4	5	3	5	4	4	3	5	3	5	4	3	4	4	5	5	5	5	5	3	3	3	5	4	4	5	4	4	3	5	5	3	4	3	5	3	4	4	3	4	4	5	4	4	3	5	5	5
139	1	5	3	3	3	3	4	4	4	4	4	5	4	5	4	5	4	3	4	4	4	4	4	3	3	4	4	4	4	4	4	3	3	3	1	1	2	2	3	3	3	4	4	4	3	3	4	3	4
140	1	4	5	3	4	3	5	3	4	3	5	5	5	1	2	1	4	3	3	2	3	2	3	4	3	2	4	3	2	3	3	3	4	2	4	3	3	4	3	3	2	3	4	3	2	3	4	3	3
141	1	3	4	5	4	3	4	3	4	4	3	2	2	2	1	4	4	3	3	4	3	2	4	3	4	2	4	4	3	4	5	4	4	3	4	3	4	3	3	4	3	4	3	4	3	4	4	3	3
142	1	3	5	4	4	5	4	5	4	5	4	3	5	4	3	4	5	3	5	4	5	4	5	4	5	4	5	4	3	5	4	5	4	5	4	3	5	4	5	4	5	4	5	4	5	4	5	3	5
143	1	3	3	2	4	5	4	3	5	4	2	4	5	3	4	3	4	3	3	4	5	4	3	4	5	4	3	4	5	2	5	3	4	5	3	5	4	2	4	5	3	5	4	3	4	3	4	3	3
144	1	5	4	2	4	5	3	3	5	4	2	4	5	3	4	3	4	3	5	4	5	4	3	4	5	4	3	4	5	2	5	3	4	5	3	5	4	2	4	5	3	5	4	3	4	5	4	3	5
145	2	4	3	2	4	5	5	3	5	4	2	4	5	3	4	3	4	3	5	3	5	4	3	4	5	4	3	4	5	2	5	3	4	5	3	5	4	2	4	5	3	5	4	3	4	5	4	3	5
146	2	3	5	2	4	5	3	3	5	4	2	4	5	3	4	3	4	3	5	4	5	4	3	4	5	4	3	4	5	2	5	3	4	5	3	5	4	2	4	5	3	5	4	3	4	5	4	3	5
147	2	3	3	2	4	5	4	3	5	4	2	4	5	3	4	3	4	3	5	4	5	4	3	4	5	4	3	4	5	2	5	3	4	5	3	5	4	2	4	5	3	5	4	3	4	5	4	3	5
148	2	3	4	3	3	4	3	5	3	4	3	4	3	4	5	4	4	5	4	3	3	4	4	3	4	3	3	3	5	4	4	3	3	4	4	3	4	4	3	3	5	4	4	3	4	3	4	5	4
149	2	4	3	2	4	5	2	3	5	4	2	4	5	3	4	3	4	3	5	4	5	4	3	4	5	4	3	4	5	2	5	3	4	5	3	5	4	2	4	5	3	5	4	3	4	5	4	3	5
150	2	4	3	2	4	5	4	3	5	4	2	4	5	3	4	3	4	3	5	4	5	4	3	4	5	4	3	4	5	2	5	3	4	5	3	5	4	2	4	5	3	5	4	3	4	5	4	3	5
151	2	4	3	2	4	5	4	3	5	4	2	4	5	3	4	3	4	3	5	4	5	4	3	4	5	4	3	4	5	2	5	3	4	5	3	5	4	2	4	5	3	5	4	3	4	5	4	3	5
152	2	4	3	2	4	5	3	3	5	4	2	4	5	3	4	3	4	3	5	4	5	4	3	4	5	4	3	4	5	2	5	3	4	5	3	5	4	2	4	5	3	5	4	3	4	5	4	3	5
153	2	4	3	2	4	5	5	3	5	4	2	4	5	3	4	3	4	3	5	4	5	4	3	4	5	4	3	4	5	2	5	3	4	5	3	5	4	2	4	5	3	5	4	3	4	5	4	3	5
154	2	4	3	2	4	5	2	3	5	4	2	4	5	3	4	3	4	3	2	4	5	4	3	4	5	4	3	4	5	2	5	3	4	5	3	5	4	2	4	5	3	5	4	3	4	5	4	3	2
155	2	5	3	2	4	5	3	3	5	4	2	4	5	3	4	3	4	3	5	4	5	4	3	4	5	4	3	4	5	2	5	3	4	5	3	5	4	2	4	5	3	5	4	3	4	5	4	3	5
156	2	4	3	2	4	5	4	3	5	4	2	4	5	3	4	3	4	3	5	4	5	4	3	4	5	4	3	4	5	2	5	3	4	5	3	5	4	2	4	5	3	5	4	3	4	5	4	3	5
157	2	4	3	2	4	5	3	3	5	4	2	4	5	3	4	3	4	3	5	4	5	4	3	4	5	4	3	4	5	2	5	3	4	5	3	5	4	2	4	5	3	5	4	3	4	5	4	3	5
158	2	4	3	2	4	5	5	3	5	4	2	4	5	3	4	3	4	3	5	4	5	4	3	4	5	4	3	4	5	2	5	3	4	5	3	5	4	2	4	5	3	5	4	3	4	5	4	3	5
159	2	5	3	4	4	5	3	3	5	4	2	4	5	3	4	3	4	3	5	4	5	4	3	4	5	4	3	4	5	2	5	3	4	5	3	5	4	2	4	5	3	5	4	3	4	5	4	3	5
160	2	3	3	2	4	5	3	3	5	4	2	4	5	3	4	3	4	3	3	4	5	4	3	4	5	4	3	4	5	2	5	3	4	5	3	5	4	2	4	5	3	5	4	3	4	5	4	3	3
161	2	3	3	2	4	5	5	3	5	4	2	4	5	3	4	3	2	3	3	3	5	4	3	4	5	4	3	4	5	2	5	3	4	5	3	5	4	2	4	5	3	5	4	3	4	2	2	3	3
162	1	4	2	4	3	2	4	3	2	4	3	2	4	3	2	5	2	4	2	4	3	2	4	2	3	4	2	4	2	4	2	4	2	4	3	2	4	3	2	4	4	2	2	4	2	4	2	4	2
163	1	3	5	2	4	5	4	3	5	4	2	4	5	3	4	3	4	3	3	4	5	4	3	4	5	4	3	4	5	2	5	3	4	5	3	5	4	2	4	5	3	5	4	3	4	5	4	3	3
164	2	6	3	2	4	5	3	3	5	4	2	4	5	3	4	3	4	3	5	4	5	4	3	4	5	4	3	4	5	2	5	3	4	5	3	5	4	2	4	5	3	5	4	3	4	5	4	3	5
165	2	4	3	2	4	5	3	3	5	4	2	4	5	3	4	3	3	3	3	4	5	4	3	4	5	4	3	4	5	2	5	3	4	5	3	5	4	2	4	5	3	5	4	3	4	5	3	3	3
166	1	4	1	4	3	2	4	2	3	2	4	2	4	2	4	3	4	4	2	4	2	4	2	4	2	4	2	5	3	2	4	2	4	2	4	2	4	2	4	2	4	2	3	4	2	3	4	4	2
167	1	4	1	2	4	2	4	4	2	4	5	4	4	1	5	5	2	5	2	4	3	2	5	1	5	4	2	3	2	4	2	5	3	4	2	4	2	4	2	4	2	5	1	4	1	4	2	5	2
168	1	4	1	2	4	2	4	4	2	4	5	4	4	1	5	5	2	5	2	4	3	2	5	1	5	4	2	3	2	4	2	5	3	4	2	4	2	4	2	4	2	5	1	4	1	4	2	5	2
169	1	4	1	2	4	2	4	4	2	4	5	4	4	1	5	5	2	5	2	4	3	2	5	1	5	4	2	3	2	4	2	5	3	4	2	4	2	4	2	4	2	5	1	4	1	4	2	5	2
170	1	4	1	2	4	2	4	4	2	4	5	4	4	1	5	5	2	5	2	4	3	2	5	1	5	4	2	3	2	4	2	5	3	4	2	4	2	4	2	4	2	5	1	4	1	4	2	5	2
171	1	4	1	2	4	2	4	4	2	4	5	4	4	1	5	5	2	5	2	4	3	2	5	1	5	4	2	3	2	4	2	5	3	4	2	4	2	4	2	4	2	5	1	4	1	4	2	5	2
172	1	4	1	2	4	2	4	4	2	4	5	4	4	1	5	5	2	5	2	4	3	2	5	1	5	4	2	3	2	4	2	5	3	4	2	4	2	4	2	4	2	5	1	4	1	4	2	5	2
173	1	4	1	2	4	2	4	4	2	4	5	4	4	1	5	5	2	5	2	4	3	2	5	1	5	4	2	3	2	4	2	5	3	4	2	4	2	4	2	4	2	5	1	4	1	4	2	5	2
174	1	4	1	2	4	2	4	4	2	4	5	4	4	1	5	5	2	5	2	4	3	2	5	1	5	4	2	3	2	4	2	5	3	4	2	4	2	4	2	4	2	5	1	4	1	4	2	5	2
175	1	4	1	2	4	2	4	4	2	4	5	4	4	1	5	5	2	5	2	4	3	2	5	1	5	4	2	3	2	4	2	5	3	4	2	4	2	4	2	4	2	5	1	4	1	4	2	5	2
176	1	4	1	2	4	2	4	4	2	4	5	4	4	1	5	5	2	5	2	4	3	2	5	1	5	4	2	3	2	4	2	5	3	4	2	4	2	4	2	4	2	5	1	4	1	4	2	5	2
177	1	4	1	2	4	2	4	4	2	4	5	4	4	1	5	5	2	5	2	4	3	2	5	1	5	4	2	3	2	4	2	5	3	4	2	4	2	4	2	4	2	5	1	4	1	4	2	5	2
178	1	4	1	2	4	2	4	4	2	4	5	4	4	1	5	5	2	5	2	4	3	2	5	1	5	4	2	3	2	4	2	5	3	4	2	4	2	4	2	4	2	5	1	4	1	4	2	5	2
179	1	4	1	2	4	2	4	4	2	4	5	4	4	1	5	5	2	5	2	4	3	2	5	1	5	4	2	3	2	4	2	5	3	4	2	4	2	4	2	4	2	5	1	4	1	4	2	5	2
180	1	4	1	2	4	2	4	4	2	4	5	4	4	1	5	5	2	5	2	4	3	2	5	1	5	4	2	3	2	4	2	5	3	4	2	4	2	4	2	4	2	5	1	4	1	4	2	5	2
181	1	4	1	2	4	2	4	4	2	4	5	4	4	1	5	5	2	5	2	4	3	2	5	1	5	4	2	3	2	4	2	5	3	4	2	4	2	4	2	4	2	5	1	4	1	4	2	5	2
182	1	4	1	2	4	2	4	4	2	4	5	4	4	1	5	5	2	5	2	4	3	2	5	1	5	4	2	3	2	4	2	5	3	4	2	4	2	4	2	4	2	5	1	4	1	4	2	5	2
183	1	4	1	2	4	2	4	4	2	4	5	4	4	1	5	5	2	5	2	4	3	2	5	1	5	4	2	3	2	4	2	5	3	4	2	4	2	4	2	4	2	5	1	4	1	4	2	5	2
184	1	4	4	4	4	4	2	4	4	3	4	4	3	4	4	3	4	4	4	4	4	5	3	4	4	4	4	4	3	4	4	3	4	4	3	4	4	4	4	4	3	4	3	4	4	5	4	4	4
185	1	3	4	5	4	5	4	5	4	5	4	5	5	4	4	5	4	5	4	5	4	5	5	4	5	4	5	4	5	5	4	5	5	5	4	4	5	4	5	4	5	4	4	5	4	5	4	5	4
186	1	3	5	4	5	3	5	2	4	2	2	3	5	5	2	1	4	5	4	4	3	4	2	4	2	3	3	4	5	5	4	4	5	4	3	3	2	5	4	2	4	4	5	4	5	1	4	5	4
187	1	2	5	5	4	4	5	5	4	5	5	4	4	5	5	5	4	4	5	5	4	5	5	4	4	5	5	4	4	5	5	4	4	5	5	4	5	5	4	4	5	5	4	4	5	5	4	4	5
188	1	3	3	4	4	5	4	4	5	2	2	4	2	3	4	4	4	5	4	5	5	4	4	5	4	2	1	2	4	4	5	4	5	4	3	2	4	5	4	3	2	4	2	1	2	1	4	5	4
189	1	2	4	4	4	3	4	3	3	3	3	3	3	4	2	3	3	3	3	3	3	3	3	3	3	3	3	3	3	3	3	4	4	3	2	3	2	3	3	3	3	3	3	3	3	5	3	3	3
190	1	2	4	2	4	2	5	2	4	4	2	5	4	4	3	5	4	5	4	2	4	5	2	5	4	5	4	4	2	4	4	4	5	2	5	3	5	4	4	5	2	4	4	5	2	5	4	5	4
191	1	3	3	4	5	3	3	5	4	5	4	5	4	2	4	4	4	3	2	2	5	4	4	3	4	3	4	3	4	3	4	3	4	3	3	4	3	4	3	3	4	3	4	3	4	2	4	3	2
192	2	3	4	5	4	3	4	5	4	4	3	5	4	3	4	5	4	3	3	2	4	3	4	5	4	3	3	4	4	3	4	5	4	3	4	5	4	3	4	5	4	3	4	4	4	5	4	3	3
193	2	3	4	3	5	4	3	4	3	3	4	5	4	3	4	5	3	2	2	2	4	3	4	5	4	3	4	5	4	3	3	4	3	4	3	3	4	4	3	3	4	3	4	3	4	2	3	2	2
194	1	3	3	5	3	4	5	4	4	5	4	4	4	5	4	4	4	4	3	4	5	4	4	3	4	3	4	3	2	2	4	4	4	3	4	4	4	5	4	4	4	5	3	4	4	4	4	4	3
195	1	4	2	4	2	4	2	2	4	2	4	3	2	4	2	4	2	4	2	3	2	4	3	2	4	2	2	4	2	3	2	4	2	2	4	2	4	3	2	4	2	4	2	4	2	4	2	4	2
196	1	3	5	5	5	5	5	5	5	5	5	5	5	5	5	5	5	4	4	4	5	5	5	5	5	5	5	5	5	5	5	5	5	5	5	5	5	5	4	4	4	4	4	5	4	3	5	4	4
197	1	2	4	4	4	3	4	4	4	3	4	4	3	4	4	3	3	3	3	4	4	3	4	4	3	4	4	5	4	4	4	3	3	4	2	3	2	4	2	4	2	4	2	4	4	4	3	3	3
198	1	2	4	4	2	4	4	4	4	2	5	2	5	2	4	2	2	5	2	5	4	3	4	2	4	2	4	2	5	2	4	2	4	2	5	2	4	2	4	2	4	4	2	4	2	5	2	5	2
199	1	3	4	4	4	3	4	3	4	5	4	4	3	4	5	4	4	5	4	4	3	3	4	4	5	4	4	4	5	4	4	5	4	4	3	4	4	4	5	4	4	4	5	4	4	5	4	5	4
200	1	4	5	3	4	4	3	4	3	3	4	4	3	4	3	3	3	4	4	3	4	4	3	4	4	4	3	5	4	4	3	4	4	3	4	4	4	3	4	4	3	5	4	3	4	4	3	4	4
201	1	4	5	4	5	4	5	4	5	4	5	4	4	5	4	4	4	5	4	4	5	4	5	4	5	4	5	4	5	4	3	4	5	3	4	5	3	4	4	3	5	4	5	4	4	3	4	5	4
202	1	4	5	4	5	5	4	5	4	4	5	4	5	4	5	4	5	3	5	4	5	4	5	4	5	4	5	4	5	4	3	5	4	5	3	5	4	5	4	5	4	3	5	4	5	4	5	3	5
203	1	3	3	4	3	5	4	4	3	4	4	3	5	4	3	5	3	3	3	5	4	4	5	4	4	5	3	5	4	1	3	5	5	4	3	5	3	3	5	3	5	3	3	3	4	3	3	3	3
204	1	2	4	3	4	3	4	5	4	4	4	4	4	3	3	3	4	2	2	2	3	3	3	4	4	4	3	4	4	3	4	4	3	4	3	4	3	4	3	4	3	4	2	4	4	2	4	2	2
205	1	2	4	2	4	5	3	5	4	3	2	4	3	4	3	4	2	4	2	4	3	4	2	4	3	4	2	4	2	4	2	4	2	4	2	4	4	2	5	3	2	4	2	4	2	4	2	4	2
206	1	4	5	3	4	4	3	4	3	3	4	4	3	4	3	3	3	4	4	3	4	4	3	4	4	4	3	5	4	4	3	4	4	3	4	4	4	3	4	4	3	5	4	3	4	4	3	4	4
207	1	3	2	4	4	5	4	4	4	5	4	5	4	4	3	4	4	5	4	5	5	4	4	5	4	4	5	4	4	4	3	4	4	5	4	5	4	4	4	5	4	5	4	4	5	4	4	5	4
208	1	2	3	4	4	3	4	4	3	4	3	3	4	3	4	3	4	3	4	3	4	3	4	3	4	3	4	3	4	3	4	3	3	3	3	2	4	4	4	4	4	4	3	4	4	4	4	3	4
209	1	3	5	3	4	3	4	3	2	4	3	2	4	3	4	2	3	4	2	3	3	4	3	2	4	3	4	2	3	4	4	2	4	3	4	2	3	4	3	4	4	2	4	2	4	2	3	4	2
210	1	2	5	3	4	3	3	3	3	4	3	4	3	4	3	4	4	4	3	3	3	4	4	3	3	4	3	3	3	2	4	3	4	4	2	3	4	3	3	4	3	4	3	4	4	3	4	4	3
211	1	4	5	3	4	4	3	4	3	3	4	4	3	4	3	3	3	4	4	3	4	4	3	4	4	4	3	5	4	4	3	4	4	3	4	4	4	3	4	4	3	5	4	3	4	4	3	4	4
212	1	1	3	3	4	3	3	3	3	4	3	3	4	4	3	3	3	4	3	4	4	3	3	3	3	2	4	3	3	4	4	3	3	3	4	4	3	3	4	3	3	4	4	4	3	4	3	4	3
213	2	4	4	3	4	3	4	3	4	3	4	3	4	4	4	3	3	4	3	3	4	4	4	4	3	3	4	4	4	4	4	4	4	4	4	3	4	2	2	3	4	2	4	3	4	4	3	4	3
214	1	4	5	3	4	4	3	4	3	3	4	4	3	4	3	3	3	4	4	3	4	4	3	4	4	4	3	5	4	4	3	4	4	3	4	4	4	3	4	4	3	5	4	3	4	4	3	4	4
215	1	3	3	5	5	3	5	5	5	5	5	5	5	3	3	3	5	5	5	4	4	4	3	3	4	4	3	4	4	4	4	5	5	5	4	5	5	5	4	5	5	5	5	4	5	5	5	5	5
216	1	4	4	4	5	4	4	4	5	4	5	4	4	5	4	4	5	5	4	5	4	5	4	5	4	4	4	4	5	4	4	5	5	4	4	5	4	5	4	5	5	4	5	4	5	4	5	5	4
217	1	4	4	2	4	4	4	4	4	4	3	4	4	4	4	4	4	3	4	4	4	3	3	3	4	3	4	3	4	2	4	3	4	2	4	3	4	2	4	4	2	3	4	3	3	4	4	3	4
218	1	4	1	4	4	3	4	3	4	5	3	4	3	4	3	4	3	3	4	4	3	4	3	4	3	4	3	4	3	4	3	4	3	4	2	3	3	4	3	4	3	4	3	4	3	4	3	3	4
219	1	5	5	4	3	5	4	5	3	5	4	5	3	5	3	5	4	3	4	4	4	5	3	5	3	4	5	3	5	4	5	4	5	4	4	5	3	4	5	3	3	4	4	5	3	5	4	3	4
220	1	3	5	3	4	3	4	3	2	4	3	2	4	3	4	2	3	4	2	3	3	4	3	2	4	3	4	2	3	4	4	2	4	3	4	2	3	4	3	4	4	2	4	2	4	2	3	4	2
221	1	3	5	3	4	3	4	3	2	4	3	2	4	3	4	2	3	4	2	3	3	4	3	2	4	3	4	2	3	4	4	2	4	3	4	2	3	4	3	4	4	2	4	2	4	2	3	4	2
222	1	4	5	3	4	4	3	4	3	3	4	4	3	4	3	3	3	4	4	3	4	4	3	4	4	4	3	5	4	4	3	4	4	3	4	4	4	3	4	4	3	5	4	3	4	4	3	4	4
223	1	2	4	4	2	2	2	2	4	4	3	4	4	4	4	4	4	4	4	4	4	5	4	5	4	5	4	4	5	5	4	4	4	4	4	4	4	4	4	4	4	4	4	4	4	4	4	4	4
224	1	2	5	4	5	4	4	5	4	5	4	5	4	5	4	4	4	4	5	4	5	4	4	4	4	3	4	4	5	4	4	3	4	5	4	5	4	5	4	5	4	5	4	5	4	5	4	4	5
225	1	4	4	5	4	4	5	4	5	4	4	3	4	4	5	4	4	5	4	3	4	5	4	3	4	4	5	4	4	3	5	4	4	5	4	3	5	5	4	5	4	4	3	4	3	5	4	5	4
226	1	4	4	4	3	4	4	5	4	5	4	3	4	4	5	4	5	4	5	4	5	4	4	5	4	5	4	4	5	4	5	5	4	5	4	4	5	4	5	4	5	4	5	5	4	4	5	4	5
227	1	2	2	3	4	4	4	3	3	4	4	3	4	3	3	3	3	5	3	3	4	3	3	4	4	3	3	3	3	3	3	3	3	3	3	5	2	3	3	3	5	3	3	5	3	5	3	5	3
228	1	4	4	5	4	4	4	5	4	4	5	5	4	5	4	4	4	5	4	5	5	4	5	5	4	4	4	5	4	5	4	4	5	4	4	5	4	5	4	4	5	5	5	4	5	4	4	5	4
229	2	2	4	4	4	5	4	5	4	5	4	5	4	5	4	5	3	4	5	4	3	5	5	3	4	5	4	4	5	3	5	3	5	4	5	3	5	3	5	4	3	5	4	5	4	5	3	4	5
230	1	4	5	3	5	3	5	3	3	3	3	4	5	3	3	3	3	3	5	3	5	3	3	3	3	5	3	5	5	3	5	3	3	5	3	5	3	3	3	3	5	3	5	5	3	4	3	3	5
231	1	4	3	4	5	4	4	5	3	5	4	4	5	3	5	4	5	4	4	5	5	4	4	5	3	4	5	4	3	4	4	5	4	5	4	5	3	5	4	5	4	4	5	3	4	4	5	4	4
232	1	3	3	4	3	4	3	4	4	3	3	4	4	3	4	3	4	5	4	4	4	3	4	3	4	4	3	4	3	4	3	4	3	4	4	3	4	4	4	4	4	3	4	4	5	4	4	5	4
233	1	5	3	4	4	5	4	4	5	4	4	5	4	5	5	4	4	4	4	5	5	4	5	4	5	4	5	4	4	5	4	5	5	3	4	4	5	4	5	5	4	4	5	4	4	5	4	4	4
234	2	4	5	4	4	5	5	3	4	4	3	4	4	4	4	5	5	5	5	5	5	5	5	5	4	5	4	5	4	3	1	4	4	5	4	4	5	5	4	3	3	2	4	4	2	4	5	5	5
235	1	1	5	3	4	4	3	4	4	3	4	3	4	4	5	4	4	4	5	4	4	3	4	4	4	3	4	4	5	4	4	5	4	4	5	4	4	5	4	5	4	4	5	4	4	5	4	4	5
236	1	4	3	4	5	4	4	4	5	4	5	4	5	5	4	4	4	5	4	4	5	4	4	5	4	5	4	4	5	4	5	4	5	4	5	4	5	5	4	5	4	5	4	4	3	4	4	5	4
237	1	4	5	4	4	3	4	2	5	5	2	5	2	5	4	4	3	3	3	3	2	4	4	4	3	3	4	3	2	4	2	4	2	4	2	4	3	4	2	4	2	3	3	3	3	3	3	3	3
238	1	4	4	2	4	2	4	2	3	2	3	2	2	3	2	3	2	4	2	4	2	4	2	3	2	4	3	2	3	2	4	2	2	4	2	3	2	3	2	2	2	2	2	2	4	2	2	4	2
239	1	2	4	5	4	5	4	5	4	4	5	4	5	4	4	5	4	5	4	5	4	5	4	5	4	5	4	5	4	5	4	4	5	4	4	5	4	4	4	5	4	4	5	4	4	5	4	5	4
240	1	2	5	4	5	4	5	4	4	5	4	3	5	4	3	5	3	4	3	3	4	4	5	4	5	4	5	4	4	5	4	5	4	5	4	5	5	4	5	4	5	4	4	5	4	4	3	4	3
241	1	2	2	4	3	3	3	5	4	3	5	3	3	4	3	5	5	3	4	4	3	4	3	4	4	4	3	5	3	4	3	3	3	4	3	3	3	5	3	5	3	5	3	4	3	4	5	3	4
242	1	2	3	3	3	3	3	3	3	3	3	3	2	3	4	3	3	3	3	3	3	3	3	3	2	3	3	3	4	3	3	3	3	3	3	3	2	3	2	3	3	3	3	3	3	4	3	3	3
243	1	3	4	5	4	4	5	4	5	5	4	4	5	4	5	4	4	5	4	4	5	4	5	4	4	5	4	3	4	4	5	4	4	5	4	5	5	4	5	4	4	3	4	4	5	4	4	5	4
244	2	2	4	4	5	4	4	5	4	4	5	4	4	5	5	4	4	5	4	4	4	5	4	4	4	5	4	2	4	4	4	5	4	4	5	4	4	4	5	4	4	4	5	4	4	2	4	5	4
245	1	2	3	4	3	4	3	4	5	4	3	4	3	5	3	4	3	4	3	5	3	5	3	4	3	4	3	3	3	3	4	3	4	3	3	3	4	4	4	3	4	3	5	3	5	3	3	4	3
246	1	2	4	5	3	5	4	4	5	2	1	2	4	5	1	2	1	2	4	5	4	5	5	4	5	5	5	2	5	4	5	4	3	4	4	5	1	2	1	2	3	4	4	2	2	1	1	2	4
247	1	2	2	3	2	3	2	2	3	2	2	3	2	3	2	2	3	4	4	3	2	2	3	2	2	3	2	2	3	2	3	2	4	3	4	4	4	3	4	4	3	3	3	4	3	4	3	4	4
248	1	3	2	1	2	3	4	1	2	1	1	2	1	4	3	2	2	5	3	4	4	4	5	4	4	2	4	2	3	4	4	4	3	5	4	4	2	2	1	1	1	2	3	1	2	1	2	5	3
249	2	3	5	3	4	5	4	4	5	4	5	4	5	5	5	5	4	4	4	5	5	5	5	5	5	4	4	5	4	5	4	5	4	5	5	4	5	4	5	4	5	4	4	5	4	5	4	4	4
250	1	2	4	5	4	5	4	5	5	4	5	4	4	5	4	5	5	4	5	4	4	5	4	5	4	4	5	4	4	5	4	5	4	5	4	5	4	5	4	5	4	5	4	5	4	4	5	4	5
251	1	3	4	5	5	5	5	4	5	4	5	4	5	4	4	5	5	5	5	5	4	5	4	5	4	5	5	4	5	4	5	4	5	4	5	4	5	4	5	5	4	5	4	5	5	5	5	5	5
252	1	1	2	3	3	4	4	5	5	5	5	5	5	5	5	5	5	5	5	5	5	5	5	5	5	5	5	5	5	5	5	5	5	5	5	5	5	5	5	5	5	5	5	5	5	5	5	5	5
253	1	1	2	3	4	4	4	5	5	5	5	5	5	5	5	5	4	5	4	4	5	5	5	5	5	5	5	5	5	5	5	4	5	5	5	5	5	5	5	5	5	5	5	5	5	5	4	5	4
254	1	4	5	1	2	2	4	1	3	2	1	1	4	5	2	1	4	4	3	5	3	4	5	4	1	2	4	2	3	3	2	3	1	4	3	4	2	2	1	1	3	4	4	2	3	1	4	4	3
255	1	4	4	5	3	5	4	3	5	4	5	5	5	4	4	5	3	2	4	4	5	4	4	5	4	5	5	4	4	5	5	4	4	5	5	4	5	4	4	4	4	4	3	4	4	5	3	2	4
256	1	3	4	2	4	4	4	3	2	4	2	4	2	4	2	4	2	2	4	4	3	2	4	2	4	2	1	2	4	2	4	2	4	5	2	4	2	4	2	4	2	4	2	4	2	4	2	2	4
257	1	3	4	2	4	4	4	3	2	4	2	4	2	4	2	4	2	2	4	4	3	2	4	2	4	2	1	2	4	2	4	2	4	5	2	4	2	4	2	4	2	4	2	4	2	4	2	2	4
258	1	3	4	2	4	4	4	3	2	4	2	4	2	4	2	4	2	2	4	4	3	2	4	2	4	2	1	2	4	2	4	2	4	5	2	4	2	4	2	4	2	4	2	4	2	4	2	2	4
259	1	3	4	2	4	4	4	3	2	4	2	4	2	4	2	4	2	2	4	4	3	2	4	2	4	2	1	2	4	2	4	2	4	5	2	4	2	4	2	4	2	4	2	4	2	4	2	2	4
260	2	3	5	4	4	5	4	4	5	4	5	5	4	4	5	4	5	4	4	5	5	5	4	5	4	4	5	4	5	5	4	4	5	4	5	4	4	5	4	5	4	4	5	4	5	4	5	4	4
261	1	3	4	2	4	4	4	3	2	4	2	4	2	4	2	4	2	2	4	4	3	2	4	2	4	2	1	2	4	2	4	2	4	5	2	4	2	4	2	4	2	4	2	4	2	4	2	2	4
262	1	3	4	2	4	4	4	3	2	4	2	4	2	4	2	4	2	2	4	4	3	2	4	2	4	2	1	2	4	2	4	2	4	5	2	4	2	4	2	4	2	4	2	4	2	4	2	2	4
263	1	3	4	2	4	4	4	3	2	4	2	4	2	4	2	4	2	2	4	4	3	2	4	2	4	2	1	2	4	2	4	2	4	5	2	4	2	4	2	4	2	4	2	4	2	4	2	2	4
264	1	3	4	2	4	4	4	3	2	4	2	4	2	4	2	4	2	2	4	4	3	2	4	2	4	2	1	2	4	2	4	2	4	5	2	4	2	4	2	4	2	4	2	4	2	4	2	2	4
265	1	3	4	2	4	4	4	3	2	4	2	4	2	4	2	4	2	2	4	4	3	2	4	2	4	2	1	2	4	2	4	2	4	5	2	4	2	4	2	4	2	4	2	4	2	4	2	2	4
266	1	3	4	2	4	4	4	3	2	4	2	4	2	4	2	4	2	2	4	4	3	2	4	2	4	2	1	2	4	2	4	2	4	5	2	4	2	4	2	4	2	4	2	4	2	4	2	2	4
267	1	3	4	2	4	4	4	3	2	4	2	4	2	4	2	4	2	2	4	4	3	2	4	2	4	2	1	2	4	2	4	2	4	5	2	4	2	4	2	4	2	4	2	4	2	4	2	2	4
268	1	3	4	2	4	4	4	3	2	4	2	4	2	4	2	4	2	2	4	4	3	2	4	2	4	2	1	2	4	2	4	2	4	5	2	4	2	4	2	4	2	4	2	4	2	4	2	2	4
269	1	3	4	2	4	4	4	3	2	4	2	4	2	4	2	4	2	2	4	4	3	2	4	2	4	2	1	2	4	2	4	2	4	5	2	4	2	4	2	4	2	4	2	4	2	4	2	2	4
270	1	3	4	2	4	4	4	3	2	4	2	4	2	4	2	4	2	2	4	4	3	2	4	2	4	2	1	2	4	2	4	2	4	5	2	4	2	4	2	4	2	4	2	4	2	4	2	2	4
271	1	3	4	2	4	4	4	3	2	4	2	4	2	4	2	4	2	2	4	4	3	2	4	2	4	2	1	2	4	2	4	2	4	5	2	4	2	4	2	4	2	4	2	4	2	4	2	2	4
272	2	3	4	3	4	3	4	3	4	5	3	3	4	3	5	5	3	4	4	4	3	5	3	4	4	3	4	4	2	4	4	2	4	3	4	4	5	3	4	4	4	4	4	4	4	5	3	4	4
273	1	3	4	2	4	4	4	3	2	4	2	4	2	4	2	4	2	2	4	4	3	2	4	2	4	2	1	2	4	2	4	2	4	5	2	4	2	4	2	4	2	4	2	4	2	4	2	2	4
274	1	3	4	2	4	4	4	3	2	4	2	4	2	4	2	4	2	2	4	4	3	2	4	2	4	2	1	2	4	2	4	2	4	5	2	4	2	4	2	4	2	4	2	4	2	4	2	2	4
275	1	3	4	2	4	4	4	3	2	4	2	4	2	4	2	4	2	2	4	4	3	2	4	2	4	2	1	2	4	2	4	2	4	5	2	4	2	4	2	4	2	4	2	4	2	4	2	2	4
276	1	3	4	2	4	4	4	3	2	4	2	4	2	4	2	4	2	2	4	4	3	2	4	2	4	2	1	2	4	2	4	2	4	5	2	4	2	4	2	4	2	4	2	4	2	4	2	2	4
277	1	3	4	2	4	4	4	3	2	4	2	4	2	4	2	4	2	2	4	4	3	2	4	2	4	2	1	2	4	2	4	2	4	5	2	4	2	4	2	4	2	4	2	4	2	4	2	2	4
278	1	3	4	4	2	4	4	2	3	4	4	3	3	5	4	4	4	2	2	4	4	4	3	2	4	4	4	5	3	3	4	5	4	3	5	5	4	3	3	2	4	4	4	3	4	4	4	2	2
279	1	3	4	2	4	4	4	3	2	4	2	4	2	4	2	4	2	2	4	4	3	2	4	2	4	2	1	2	4	2	4	2	4	5	2	4	2	4	2	4	2	4	2	4	2	4	2	2	4
280	1	2	5	4	4	5	4	4	4	5	5	4	5	4	3	3	4	5	5	4	2	3	5	3	4	2	4	4	5	4	4	3	4	3	4	4	3	4	3	4	5	4	4	5	4	5	4	5	5
281	1	3	4	2	4	4	4	3	2	4	2	4	2	4	2	4	2	2	4	4	3	2	4	2	4	2	1	2	4	2	4	2	4	5	2	4	2	4	2	4	2	4	2	4	2	4	2	2	4
282	1	3	4	2	4	4	4	3	2	4	2	4	2	4	2	4	2	2	4	4	3	2	4	2	4	2	1	2	4	2	4	2	4	5	2	4	2	4	2	4	2	4	2	4	2	4	2	2	4
283	1	3	4	2	4	4	4	3	2	4	2	4	2	4	2	4	2	2	4	4	3	2	4	2	4	2	1	2	4	2	4	2	4	5	2	4	2	4	2	4	2	4	2	4	2	4	2	2	4
284	1	3	4	2	4	4	4	3	2	4	2	4	2	4	2	4	2	2	4	4	3	2	4	2	4	2	1	2	4	2	4	2	4	5	2	4	2	4	2	4	2	4	2	4	2	4	2	2	4
285	1	3	4	2	4	4	4	3	2	4	2	4	2	4	2	4	2	2	4	4	3	2	4	2	4	2	1	2	4	2	4	2	4	5	2	4	2	4	2	4	2	4	2	4	2	4	2	2	4
286	2	3	4	3	4	3	5	3	4	4	4	3	5	4	5	4	5	3	4	4	5	4	5	5	4	5	4	5	5	4	5	4	5	4	4	4	4	4	4	3	4	3	4	3	4	3	5	3	4
287	1	3	4	2	4	4	4	3	2	4	2	4	2	4	2	4	2	2	4	4	3	2	4	2	4	2	1	2	4	2	4	2	4	5	2	4	2	4	2	4	2	4	2	4	2	4	2	2	4
288	1	2	3	4	5	4	4	2	3	1	2	1	2	2	3	1	4	3	2	5	4	2	1	2	5	4	4	2	3	2	1	1	2	2	3	2	1	1	2	1	3	2	4	1	5	3	4	3	2
289	1	4	4	5	4	5	4	4	5	4	5	4	4	5	4	5	4	5	5	4	4	5	5	4	4	5	4	5	4	5	4	5	5	4	4	5	4	5	4	5	4	5	4	5	4	5	4	5	5
290	1	3	4	5	4	4	5	4	5	4	5	4	5	4	5	4	5	4	5	4	4	4	5	4	4	5	4	4	5	4	4	5	4	4	5	4	5	4	4	5	4	5	4	5	4	4	5	4	5
291	1	4	2	1	2	4	3	4	2	5	4	5	4	5	3	2	4	5	4	4	1	1	2	2	1	4	5	5	4	4	3	5	4	3	4	2	1	1	2	2	4	3	5	2	4	2	4	5	4
292	1	3	4	4	4	5	4	5	5	4	4	4	5	5	5	4	4	4	5	4	5	4	4	5	4	4	5	4	5	4	4	4	5	4	4	5	4	5	5	4	5	4	5	5	4	5	4	4	5
293	1	4	5	4	4	4	4	4	5	4	4	5	3	5	4	3	3	3	4	3	4	5	3	5	4	5	4	5	4	5	4	5	4	5	4	5	4	4	3	5	3	5	4	3	3	4	3	3	4
294	1	3	4	3	4	4	4	4	3	4	4	4	3	4	4	3	3	4	4	4	4	3	4	3	4	4	4	3	4	3	4	3	4	3	4	4	4	4	3	4	3	3	4	4	4	4	3	4	4
295	1	4	5	4	2	4	3	4	2	3	2	3	2	4	1	2	2	1	3	4	5	4	2	4	3	2	1	4	2	4	2	3	2	4	2	4	1	2	1	1	2	3	4	1	2	1	2	1	3
296	2	3	4	3	4	3	4	3	4	3	4	4	4	3	4	3	4	3	4	3	4	4	3	4	4	4	3	4	3	4	4	5	4	4	4	4	4	4	3	4	3	4	4	3	4	3	4	3	4
297	1	4	4	4	3	4	3	4	3	3	4	4	3	3	4	3	4	4	4	4	4	3	4	3	3	4	4	3	4	4	3	3	4	4	3	4	3	4	4	3	4	4	3	4	4	4	4	4	4
298	1	3	5	4	5	4	5	4	5	4	3	5	4	5	4	5	4	3	5	4	4	3	5	4	3	5	4	3	5	4	3	5	4	3	5	4	5	4	3	5	4	3	5	4	3	5	4	3	5
299	2	4	5	4	5	4	5	5	4	5	4	5	4	5	5	4	4	5	5	4	5	4	5	4	5	5	4	5	5	4	5	5	5	4	5	4	5	4	5	5	5	4	5	5	4	5	4	5	5
300	1	4	4	3	4	3	5	3	5	3	4	4	4	4	3	3	3	4	4	3	3	3	3	4	4	3	4	3	3	3	4	3	4	3	3	4	3	4	3	4	3	4	3	3	3	4	3	4	4
301	2	3	4	5	4	4	5	3	4	3	4	3	4	3	4	2	5	4	3	4	4	2	4	3	4	4	4	3	4	5	4	4	3	4	4	4	4	4	5	4	3	4	4	5	4	4	5	4	3
302	1	4	4	3	4	4	4	4	3	4	3	4	3	4	4	3	4	4	3	4	4	3	5	3	3	4	3	4	3	4	3	3	4	3	4	3	4	4	3	4	4	3	4	4	3	4	4	4	3
303	1	4	4	5	4	5	4	5	4	4	5	5	4	5	4	5	5	4	3	4	4	5	5	4	4	5	4	5	4	5	5	4	5	4	5	4	5	5	4	4	5	4	4	5	4	5	5	4	3
304	1	3	2	1	3	4	3	1	2	1	3	2	4	5	2	1	2	4	3	2	1	2	3	1	3	4	2	4	5	2	4	2	1	1	2	1	2	1	1	2	2	1	4	2	5	3	2	4	3
305	1	4	5	4	3	5	4	3	5	4	5	4	3	5	4	3	4	3	5	3	5	4	3	5	4	3	5	4	3	5	4	3	5	4	3	5	4	3	5	4	3	4	5	4	3	5	4	3	5
306	2	5	5	4	4	5	4	5	4	5	5	4	4	5	4	5	4	5	4	5	4	5	5	4	5	5	4	5	4	4	5	4	5	5	4	3	4	4	5	5	4	4	5	4	5	4	4	5	4
307	2	4	5	4	4	5	5	4	5	4	5	4	5	4	4	5	5	4	4	5	4	5	4	4	5	4	5	4	5	5	4	5	4	4	5	4	5	4	4	5	5	4	4	5	4	5	5	4	4
308	1	4	4	5	4	4	5	4	5	5	4	4	5	5	4	5	5	4	4	5	4	4	5	5	4	4	5	4	3	4	4	5	4	4	5	4	5	5	4	4	3	4	4	5	4	4	5	4	4
309	2	4	4	5	4	4	5	4	5	5	4	4	5	4	5	5	4	4	3	4	4	3	4	4	5	4	3	3	4	5	4	4	3	4	4	5	4	4	5	3	4	4	5	4	4	5	4	4	3
310	1	4	5	4	5	4	5	4	5	4	5	4	5	4	5	4	5	5	4	5	5	4	5	5	5	4	5	5	5	4	5	5	5	4	5	5	5	4	5	4	5	4	5	4	5	4	5	5	4
311	2	3	5	4	5	4	5	4	5	5	5	4	5	4	5	4	4	5	5	5	4	3	5	4	5	4	5	5	5	4	5	5	5	4	5	4	5	5	4	5	5	5	4	5	5	5	4	5	5
312	2	4	4	5	4	4	5	4	5	5	4	4	5	4	5	5	4	3	4	4	4	4	5	4	5	5	4	4	5	3	4	4	3	4	4	3	4	5	4	4	4	5	2	2	3	2	4	3	4
313	2	2	5	4	5	5	5	4	5	4	4	5	5	4	5	5	5	4	5	5	4	5	4	5	5	4	5	4	5	4	5	5	5	4	5	4	5	5	5	4	5	4	5	4	5	4	5	4	5
314	2	4	4	5	4	4	5	4	5	4	3	4	4	5	4	4	5	4	3	4	5	4	3	4	4	4	5	4	4	5	4	5	2	4	4	5	4	4	5	5	4	3	2	1	4	4	5	4	3
315	1	4	4	5	4	4	5	4	5	5	4	5	4	4	5	4	4	3	4	4	5	5	4	4	5	4	5	4	3	4	5	4	5	4	5	4	4	5	4	4	5	4	5	4	4	5	4	3	4
316	2	5	4	5	4	5	5	4	5	4	4	5	3	4	4	4	4	5	4	4	5	4	5	4	3	4	4	5	4	4	5	4	5	5	4	5	4	5	5	4	5	3	2	2	4	2	4	5	4
317	2	4	4	5	4	5	4	5	5	4	3	4	4	5	4	5	4	3	4	4	4	4	3	4	4	5	4	5	4	4	5	4	4	5	4	3	4	4	5	4	3	3	2	2	4	2	4	3	4
318	2	4	4	5	4	4	5	4	5	4	5	5	4	5	4	3	5	4	4	5	4	4	5	4	4	5	5	4	4	3	4	5	5	4	3	4	5	4	3	4	4	5	4	3	4	4	5	4	4
319	2	2	4	4	5	4	3	4	4	5	4	3	4	4	5	4	4	5	4	4	3	3	4	4	5	4	5	4	4	5	4	3	4	4	5	4	4	3	4	4	5	4	2	2	4	3	4	5	4
320	2	3	4	5	3	4	4	5	4	3	4	4	5	4	3	4	4	4	3	4	4	5	4	4	3	4	5	4	4	5	4	4	5	4	4	5	4	3	4	4	5	4	5	4	5	2	4	4	3
321	1	3	4	5	4	4	5	4	5	4	4	5	4	5	4	4	5	4	3	4	5	4	3	3	4	5	5	4	3	4	4	5	4	3	3	4	4	5	4	3	4	5	4	4	3	4	5	4	3
322	2	4	3	4	3	3	4	4	5	4	4	5	4	3	4	4	4	4	3	4	5	3	4	4	3	4	5	4	4	3	4	5	4	3	3	4	4	5	4	3	4	4	5	4	3	2	4	4	3
323	1	4	4	3	4	5	4	4	5	4	5	5	4	3	4	4	3	4	4	3	5	4	5	4	4	3	4	4	5	4	3	4	4	5	4	3	4	3	3	4	4	5	4	4	5	4	3	4	4
324	1	4	5	4	4	5	4	5	4	4	5	3	4	4	5	4	4	4	5	4	4	5	4	3	4	4	5	4	3	3	4	4	5	3	4	4	3	4	5	4	3	4	4	5	4	3	4	4	5
325	2	4	4	5	5	3	3	4	4	5	4	3	4	4	5	4	4	3	2	4	4	5	4	3	4	4	5	4	3	4	4	5	4	3	4	5	4	4	3	4	4	5	4	3	4	2	4	3	2
326	2	3	4	5	5	4	4	5	4	3	4	4	5	4	3	4	5	5	4	4	4	5	4	3	4	4	5	4	3	4	5	4	4	3	4	4	5	4	5	4	3	4	4	5	4	4	5	5	4
327	2	4	3	4	4	5	4	3	3	4	4	3	4	5	4	3	4	3	4	4	4	4	5	4	3	3	4	4	5	4	4	3	4	5	4	5	4	3	4	4	5	4	3	4	4	2	4	3	4
328	1	3	4	5	4	3	3	4	4	3	3	4	5	4	3	3	4	3	4	4	4	4	5	4	3	4	4	3	4	4	5	3	4	4	3	4	5	4	3	4	5	4	3	4	4	5	4	3	4
329	2	4	4	5	5	4	5	4	4	5	3	4	4	5	4	3	5	4	3	4	3	4	4	5	3	3	4	5	5	3	4	4	5	3	3	4	5	4	4	3	4	5	4	3	4	4	5	4	3
330	1	4	4	5	4	4	5	4	3	4	5	4	4	5	4	4	4	4	3	4	5	5	4	4	5	5	4	5	4	5	4	4	5	4	3	4	4	5	4	5	4	4	5	4	3	4	4	4	3
331	1	3	3	3	3	4	3	4	3	3	3	4	3	3	4	3	3	3	4	3	4	3	4	3	3	4	3	3	4	3	3	3	3	4	3	4	3	4	3	3	3	3	3	3	3	3	3	3	4
332	2	2	4	4	3	5	5	3	3	5	3	3	5	5	3	5	3	4	3	3	3	5	3	5	3	5	3	5	3	5	3	5	3	5	3	5	3	4	3	4	4	4	3	4	3	4	3	4	3
333	1	2	1	4	1	4	2	4	2	4	2	3	4	4	2	4	2	4	2	3	2	4	2	4	2	4	2	4	4	4	2	4	2	4	2	4	4	4	4	2	2	4	2	4	2	4	2	4	2
334	1	2	4	3	3	2	4	3	4	3	4	3	3	2	3	4	2	4	2	4	4	3	4	3	4	3	4	3	3	4	2	4	2	4	2	4	2	4	3	3	4	2	4	3	3	2	2	4	2
335	2	7	4	2	4	2	4	2	4	2	4	2	4	2	4	2	2	4	2	3	4	2	4	2	4	2	4	2	4	2	4	2	4	2	4	2	2	4	2	4	2	4	2	4	2	4	2	4	2
336	2	1	4	2	4	2	4	2	4	4	2	4	2	4	2	4	4	2	4	2	2	4	2	4	2	4	2	4	2	4	2	4	2	4	2	4	2	4	2	4	3	2	4	2	4	2	4	2	4
337	1	3	2	5	2	5	3	2	4	3	2	4	3	2	5	2	2	2	4	4	5	3	2	4	2	4	2	3	2	4	2	4	2	4	3	2	4	2	3	4	2	4	2	4	2	4	2	2	4
338	1	3	2	5	2	5	3	2	4	3	2	4	3	2	5	2	2	2	4	4	5	3	2	4	2	4	2	3	2	4	2	4	2	4	3	2	4	2	3	4	2	4	2	4	2	4	2	2	4
339	1	2	5	2	4	2	4	2	4	2	4	2	4	2	4	2	2	4	2	4	4	2	4	2	4	2	4	2	4	2	4	2	4	2	4	2	4	2	3	3	4	2	3	4	2	4	2	4	2
340	1	3	2	5	2	5	3	2	4	3	2	4	3	2	5	2	2	2	4	4	5	3	2	4	2	4	2	3	2	4	2	4	2	4	3	2	4	2	3	4	2	4	2	4	2	4	2	2	4
341	1	3	2	5	2	5	3	2	4	3	2	4	3	2	5	2	2	2	4	4	5	3	2	4	2	4	2	3	2	4	2	4	2	4	3	2	4	2	3	4	2	4	2	4	2	4	2	2	4
342	1	3	2	5	2	5	3	2	4	3	2	4	3	2	5	2	2	2	4	4	5	3	2	4	2	4	2	3	2	4	2	4	2	4	3	2	4	2	3	4	2	4	2	4	2	4	2	2	4
343	1	3	2	5	2	5	3	2	4	3	2	4	3	2	5	2	2	2	4	4	5	3	2	4	2	4	2	3	2	4	2	4	2	4	3	2	4	2	3	4	2	4	2	4	2	4	2	2	4
344	1	3	2	5	2	5	3	2	4	3	2	4	3	2	5	2	2	2	4	4	5	3	2	4	2	4	2	3	2	4	2	4	2	4	3	2	4	2	3	4	2	4	2	4	2	4	2	2	4
345	1	3	2	5	2	5	3	2	4	3	2	4	3	2	5	2	2	2	4	4	5	3	2	4	2	4	2	3	2	4	2	4	2	4	3	2	4	2	3	4	2	4	2	4	2	4	2	2	4
346	1	3	2	5	2	5	3	2	4	3	2	4	3	2	5	2	2	2	4	4	5	3	2	4	2	4	2	3	2	4	2	4	2	4	3	2	4	2	3	4	2	4	2	4	2	4	2	2	4
347	1	3	2	5	2	5	3	2	4	3	2	4	3	2	5	2	2	2	4	4	5	3	2	4	2	4	2	3	2	4	2	4	2	4	3	2	4	2	3	4	2	4	2	4	2	4	2	2	4
348	2	1	4	2	4	2	4	2	4	2	4	2	4	2	4	2	4	2	4	2	4	2	4	2	4	2	4	2	4	2	4	2	4	2	4	2	4	2	4	2	4	2	4	2	4	2	4	2	4
349	1	3	2	5	2	5	3	2	4	3	2	4	3	2	5	2	2	2	4	4	5	3	2	4	2	4	2	3	2	4	2	4	2	4	3	2	4	2	3	4	2	4	2	4	2	4	2	2	4
350	1	3	2	5	2	5	3	2	4	3	2	4	3	2	5	2	2	2	4	4	5	3	2	4	2	4	2	3	2	4	2	4	2	4	3	2	4	2	3	4	2	4	2	4	2	4	2	2	4
351	1	3	2	5	2	5	3	2	4	3	2	4	3	2	5	2	2	2	4	4	5	3	2	4	2	4	2	3	2	4	2	4	2	4	3	2	4	2	3	4	2	4	2	4	2	4	2	2	4
352	1	3	2	5	2	5	3	2	4	3	2	4	3	2	5	2	2	2	4	4	5	3	2	4	2	4	2	3	2	4	2	4	2	4	3	2	4	2	3	4	2	4	2	4	2	4	2	2	4
353	1	3	2	5	2	5	3	2	4	3	2	4	3	2	5	2	2	2	4	4	5	3	2	4	2	4	2	3	2	4	2	4	2	4	3	2	4	2	3	4	2	4	2	4	2	4	2	2	4
354	2	1	4	2	4	2	4	2	4	2	4	2	4	2	4	2	2	4	2	2	4	2	4	2	4	2	4	2	4	2	4	2	4	2	4	2	4	2	4	2	4	2	2	4	2	4	2	4	2
355	1	3	2	5	2	5	3	2	4	3	2	4	3	2	5	2	2	2	4	4	5	3	2	4	2	4	2	3	2	4	2	4	2	4	3	2	4	2	3	4	2	4	2	4	2	4	2	2	4
356	1	3	2	5	2	5	3	2	4	3	2	4	3	2	5	2	2	2	4	4	5	3	2	4	2	4	2	3	2	4	2	4	2	4	3	2	4	2	3	4	2	4	2	4	2	4	2	2	4
357	1	3	2	5	2	5	3	2	4	3	2	4	3	2	5	2	2	2	4	4	5	3	2	4	2	4	2	3	2	4	2	4	2	4	3	2	4	2	3	4	2	4	2	4	2	4	2	2	4
358	1	3	2	5	2	5	3	2	4	3	2	4	3	2	5	2	2	2	4	4	5	3	2	4	2	4	2	3	2	4	2	4	2	4	3	2	4	2	3	4	2	4	2	4	2	4	2	2	4
359	1	3	2	5	2	5	3	2	4	3	2	4	3	2	5	2	2	2	4	4	5	3	2	4	2	4	2	3	2	4	2	4	2	4	3	2	4	2	3	4	2	4	2	4	2	4	2	2	4
360	1	3	2	5	2	5	3	2	4	3	2	4	3	2	5	2	2	2	4	4	5	3	2	4	2	4	2	3	2	4	2	4	2	4	3	2	4	2	3	4	2	4	2	4	2	4	2	2	4
361	1	3	2	5	2	5	3	2	4	3	2	4	3	2	5	2	2	2	4	4	5	3	2	4	2	4	2	3	2	4	2	4	2	4	3	2	4	2	3	4	2	4	2	4	2	4	2	2	4
362	1	3	2	5	2	5	3	2	4	3	2	4	3	2	5	2	2	2	4	4	5	3	2	4	2	4	2	3	2	4	2	4	2	4	3	2	4	2	3	4	2	4	2	4	2	4	2	2	4
363	1	3	2	5	2	5	3	2	4	3	2	4	3	2	5	2	2	2	4	4	5	3	2	4	2	4	2	3	2	4	2	4	2	4	3	2	4	2	3	4	2	4	2	4	2	4	2	2	4
364	2	3	4	2	4	2	4	2	4	2	4	4	4	2	4	2	2	3	3	2	4	2	4	2	4	2	4	2	3	4	2	4	2	4	2	4	2	4	2	4	2	4	2	4	2	4	2	3	3
365	1	3	2	5	2	5	3	2	4	3	2	4	3	2	5	2	2	2	4	4	5	3	2	4	2	4	2	3	2	4	2	4	2	4	3	2	4	2	3	4	2	4	2	4	2	4	2	2	4
366	1	3	2	5	2	5	3	2	4	3	2	4	3	2	5	2	2	2	4	4	5	3	2	4	2	4	2	3	2	4	2	4	2	4	3	2	4	2	3	4	2	4	2	4	2	4	2	2	4
367	1	3	2	5	2	5	3	2	4	3	2	4	3	2	5	2	2	2	4	4	5	3	2	4	2	4	2	3	2	4	2	4	2	4	3	2	4	2	3	4	2	4	2	4	2	4	2	2	4
368	1	3	2	5	2	5	3	2	4	3	2	4	3	2	5	2	2	2	4	4	5	3	2	4	2	4	2	3	2	4	2	4	2	4	3	2	4	2	3	4	2	4	2	4	2	4	2	2	4
369	1	3	2	5	2	5	3	2	4	3	2	4	3	2	5	2	2	2	4	4	5	3	2	4	2	4	2	3	2	4	2	4	2	4	3	2	4	2	3	4	2	4	2	4	2	4	2	2	4
370	1	3	2	5	2	5	3	2	4	3	2	4	3	2	5	2	2	2	4	4	5	3	2	4	2	4	2	3	2	4	2	4	2	4	3	2	4	2	3	4	2	4	2	4	2	4	2	2	4
371	1	3	2	5	2	5	3	2	4	3	2	4	3	2	5	2	2	2	4	4	5	3	2	4	2	4	2	3	2	4	2	4	2	4	3	2	4	2	3	4	2	4	2	4	2	4	2	2	4
372	1	3	2	5	2	5	3	2	4	3	2	4	3	2	5	2	2	2	4	4	5	3	2	4	2	4	2	3	2	4	2	4	2	4	3	2	4	2	3	4	2	4	2	4	2	4	2	2	4
373	1	3	2	5	2	5	3	2	4	3	2	4	3	2	5	2	2	2	4	4	5	3	2	4	2	4	2	3	2	4	2	4	2	4	3	2	4	2	3	4	2	4	2	4	2	4	2	2	4
374	1	3	2	5	2	5	3	2	4	3	2	4	3	2	5	2	2	2	4	4	5	3	2	4	2	4	2	3	2	4	2	4	2	4	3	2	4	2	3	4	2	4	2	4	2	4	2	2	4
375	2	6	3	4	2	4	2	4	2	4	2	4	2	4	2	4	4	2	4	2	2	4	2	4	2	4	2	4	2	4	2	4	2	4	2	4	2	4	2	4	4	2	3	2	4	2	4	2	4
376	1	3	2	5	2	5	3	2	4	3	2	4	3	2	5	2	2	2	4	4	5	3	2	4	2	4	2	3	2	4	2	4	2	4	3	2	4	2	3	4	2	4	2	4	2	4	2	2	4
377	1	3	2	5	2	5	3	2	4	3	2	4	3	2	5	2	2	2	4	4	5	3	2	4	2	4	2	3	2	4	2	4	2	4	3	2	4	2	3	4	2	4	2	4	2	4	2	2	4
378	2	4	4	2	4	2	4	2	4	2	4	2	4	2	4	2	2	4	2	3	4	4	2	4	4	2	4	4	2	3	4	4	2	4	3	2	4	2	3	3	4	3	2	3	4	3	2	4	2
379	2	2	4	2	4	2	4	2	4	2	4	2	4	2	4	2	4	2	4	2	4	2	4	2	4	2	4	2	4	2	4	2	4	2	4	2	4	2	4	2	4	2	4	2	4	2	4	2	4
380	1	7	4	2	4	3	4	2	4	2	4	2	4	2	4	2	4	2	4	2	4	2	4	2	4	2	4	3	4	2	3	3	4	2	4	2	4	2	4	2	3	3	4	3	3	3	4	2	4
381	1	6	4	2	4	2	4	2	4	2	4	2	4	2	4	2	4	2	4	2	4	2	4	2	4	2	4	2	4	2	4	2	4	2	4	2	4	2	4	2	4	2	4	2	4	2	4	2	4
382	2	3	4	2	4	2	4	2	4	2	4	2	4	2	4	2	2	4	2	3	4	2	4	2	4	2	4	4	2	4	2	4	2	4	2	4	2	4	2	4	2	4	2	4	2	4	2	4	2
383	2	6	4	2	4	2	4	2	4	2	4	4	3	4	4	4	4	2	4	3	4	2	4	2	4	2	4	2	4	2	4	2	4	2	4	2	4	2	4	2	4	2	4	2	4	2	4	2	4
384	2	4	4	2	4	2	4	2	4	2	4	2	4	2	4	2	3	3	2	3	4	2	4	2	4	2	4	2	4	2	4	2	4	2	3	4	4	2	4	2	4	2	4	2	4	2	3	3	2
385	2	4	1	4	2	4	2	4	2	4	2	4	2	4	2	4	2	4	2	3	2	4	2	4	2	4	2	4	2	4	2	4	2	4	2	4	2	4	2	4	2	4	2	4	2	4	2	4	2
386	2	1	4	2	4	2	4	2	4	2	4	2	4	2	4	2	3	4	3	3	4	2	4	2	4	2	4	2	4	2	4	2	4	2	4	2	4	4	3	2	4	2	4	2	4	2	3	4	3
387	1	2	3	2	4	2	4	2	4	2	3	4	2	4	2	4	2	4	2	3	2	4	2	4	2	4	2	4	2	4	2	4	2	4	2	4	2	4	2	4	2	4	2	4	2	3	2	4	2
388	2	2	4	2	4	2	4	2	4	2	4	2	4	2	4	2	2	4	4	2	4	2	4	2	4	2	4	2	4	2	4	3	2	4	2	4	2	4	2	4	2	4	2	4	2	4	2	4	4
389	1	2	4	2	4	2	4	2	4	2	4	2	4	4	2	5	2	4	2	3	2	4	2	4	2	4	2	4	2	4	2	4	2	4	4	2	4	2	4	2	4	2	4	2	4	4	2	4	2
390	2	6	4	4	4	4	2	4	2	4	2	4	4	2	4	2	4	2	4	2	4	2	4	2	5	2	4	2	4	4	2	4	2	4	2	4	4	2	4	2	4	2	4	2	4	2	4	2	4
391	2	4	4	2	4	4	2	4	2	4	4	2	4	2	4	2	2	4	3	4	4	2	4	2	4	2	4	4	2	4	2	4	2	4	2	4	2	4	2	4	2	4	4	4	2	4	2	4	3
392	2	1	4	2	4	4	4	2	4	2	4	4	2	4	2	4	2	4	4	2	2	4	4	2	4	2	4	2	4	2	4	2	3	2	3	2	3	4	2	3	2	3	4	4	2	4	2	4	4
393	2	5	4	5	1	3	4	2	4	2	4	2	4	2	4	2	4	4	2	3	4	2	4	2	4	2	4	2	4	2	4	2	4	2	4	2	4	2	4	2	4	2	4	2	4	2	4	4	2
394	2	6	2	5	2	4	2	4	2	4	2	4	2	4	2	4	3	4	2	3	2	4	2	4	2	4	2	4	2	4	2	4	2	4	3	4	2	4	4	2	4	2	4	2	4	2	3	4	2
395	2	4	4	2	4	2	4	1	4	2	4	2	4	4	2	5	4	2	3	3	2	4	2	4	2	4	2	4	2	4	2	4	2	4	4	2	4	2	4	2	4	2	4	2	3	3	4	2	3
396	1	5	4	4	5	3	4	5	3	3	4	5	4	3	4	5	4	4	5	3	4	3	4	5	5	3	4	5	3	4	5	5	3	5	3	4	5	5	5	3	4	5	5	3	4	5	4	4	5
[truncated: 1 more columns]
